# Supplementary material for: Characterization of BV6-Induced Sensitization to the NK Cell Killing of Pediatric Rhabdomyosarcoma Spheroids
Source: Cells. 2023 Mar 15;12(6):906. doi: 10.3390/cells12060906 (PMC10047333; doi:10.3390/cells12060906)
Supplement: Supplementary file 1 [file cells-12-00906-s001.zip]

Archive with 1 entries (1 files):
- cells-2205629-supplementary.pptx
